# Supplementary material for: Attitudes of Jordanian Anesthesiologists and Anesthesia Residents towards Artificial Intelligence: A Cross-Sectional Study
Source: J Pers Med. 2024 Apr 25;14(5):447. doi: 10.3390/jpm14050447 (PMC11121815; doi:10.3390/jpm14050447)
Supplement: Supplementary file 1 [file jpm-14-00447-s001.zip]

Archive with 1 entries (1 files):
- jpm-2921266-supplementary.pdf
